# Supplementary material for: Effects of Light and Oxygen on Chlorophyll d Biosynthesis in a Marine Cyanobacterium Acaryochloris marina
Source: Plants (Basel). 2022 Mar 29;11(7):915. doi: 10.3390/plants11070915 (PMC9003380; doi:10.3390/plants11070915)
Supplement: Supplementary file 1 [file plants-11-00915-s001.zip]

Archive with 1 entries (1 files):
- plants-1606905-supplementary.pdf
